# Supplementary material for: Short communication: A comparison between two glucose measurement methods in beef steers during a glucose tolerance test
Source: PLoS One. 2022 Jul 19;17(7):e0271673. doi: 10.1371/journal.pone.0271673 (PMC9491837; doi:10.1371/journal.pone.0271673)
Supplement: S1 Table — (XLSX) [file pone.0271673.s001.xlsx]

## Sheet: Sheet1
Steer ID	Time Relative to Infusion	Laboratory Concentration	Glucometer Concentration
753	-5	0.4371	76
753	-2	0.45635	71
753	0	1.5593	300
753	5	1.20235	240
753	10	1.10235	233
753	15	1.0397	204
753	20	0.94735	174
753	30	0.85745	138
753	60	0.81275	143
753	120	0.64105	116
605	-5	0.5758	101
605	-2	0.59525	87
605	0	1.6705	432
605	5	1.0952	207
605	10	1.0152	198
605	15	1.00305	213
605	20	0.96245	156
605	30	0.90385	169
605	60	0.8396	147
605	120	0.8011	163
852	-5	0.62325	121
852	-2	0.6225	95
852	0	2.48695	500
852	5	1.3067	284
852	10	1.21885	294
852	15	1.2156	287
852	20	1.0967	260
852	30	1.08815	184
852	60	0.96725	169
852	120	0.6957	123
684	-5	0.3996	57
684	-2	0.43255	81
684	0	1.30095	334
684	5	1.1222	266
684	10	0.9931	223
684	15	0.9661	190
684	20	0.93545	186
684	30	0.7813	156
684	60	0.73315	137
684	120	0.593	85
604	-5	0.44585	79
604	-2	0.43415	76
604	0	1.45245	349
604	5	0.98555	208
604	10	0.8886	187
604	15	0.81805	164
604	20	0.79115	138
604	30	0.7228	128
604	60	0.5809	101
604	120	0.54785	99
791	-5	0.3739	49
791	-2	0.4529	77
791	0	1.65625	440
791	5	1.093	250
791	10	0.7776	168
791	15	0.72125	154
791	20	1.1306	292
791	30	0.76495	169
791	60	0.61285	115
791	120	0.5936	91
699	-5	0.467	54
699	-2	0.4228	43
699	0	2.1742	441
699	5	1.6177	332
699	10	1.07575	190
699	15	0.8056	133
699	20	0.754	134
699	30	0.7719	130
699	60	0.6661	139
699	120	0.53175	92
544	-5	0.39345	58
544	-2	0.45045	70
544	0	1.42595	486
544	5	1.21095	255
544	10	1.0618	233
544	15	1.0654	203
544	20	0.9717	208
544	30	0.9279	196
544	60	0.74475	165
544	120	0.636	125
2130	-5	0.4548	81
2130	-2	0.51495	84
2130	0	1.59585	301
2130	5	1.1789	242
2130	10	1.14075	262
2130	15	1.0047	223
2130	20	0.99915	229
2130	30	0.96735	220
2130	60	0.831	210
2130	120	0.69115	179
776	-5	0.39815	43
776	-2	0.3854	36
776	0	2.0406	500
776	5	0.85855	213
776	10	1.0046	216
776	15	0.85625	163
776	20	0.839	208
776	30	0.73975	181
776	60	0.602	113
776	120	0.5513	108
667	-5	0.5184	69
667	-2	0.48965	83
667	0	1.4125	358
667	5	1.1586	297
667	10	1.0981	261
667	15	1.02645	222
667	20	0.99815	227
667	30	0.9324	242
667	60	0.78925	179
667	120	0.65575	152
642	-5	0.5318	93
642	-2	0.5112	83
642	0	1.2916	305
642	5	1.12885	254
642	10	1.04455	222
642	15	1.04605	236
642	20	1.02615	200
642	30	0.98895	203
642	60	0.8715	221
642	120	0.70455	185
4330	-5	0.51295	91
4330	-2	0.54715	104
4330	0	1.7596	500
4330	5	1.267	287
4330	10	1.0958	245
4330	15	1.17925	242
4330	20	1.1877	224
4330	30	1.04985	251
4330	60	0.9792	209
4330	120	0.7893	175
